# Supplementary material for: Feature identification in time series data sets
Source: Heliyon. 2019 May 23;5(5):e01708. doi: 10.1016/j.heliyon.2019.e01708 (PMC6536425; doi:10.1016/j.heliyon.2019.e01708)
Supplement: GAMMA_TUT.R — Gamma Method Tutorial Code. [file mmc1.r]

## A self-contained tutorial code for the gamma method.
# uses constructed data to illustrate how the method works.

graphics.off();

##	Algorithm 1: load, clean, and filter data (in this case construct data)
N = 1000; # number of snapshots
t = seq(0,1,len=N); # time, running from 0 to 1

E_mids = matrix(c(0.18, 0.5, 0.8, 0.99, 0.22, 0.5, 0.8, 0.9), nrow=2, byrow=TRUE); # times of events
E_lengths = matrix(c(0.1, 0.01, 0.05, 0.01, 0.05, 0.01, 0.07, 0.01), nrow=2, byrow=TRUE); # length of events
E_mags =  matrix(c(5, 4, 5, 1, 3, 4, 2, 6), nrow=2, byrow=TRUE); # event magnitudes

f1=sin(4*pi*t)+ runif(N); # slowly varying noisy sine wave
f2=sin(10*pi*t) + E_mags[1,1]*exp(-((t-E_mids[1,1])/E_lengths[1,1])^2) + E_mags[1,2]*exp(-((t-E_mids[1,2])/E_lengths[1,2])^2) - E_mags[1,3]*exp(-((t-E_mids[1,3])/E_lengths[1,3])^2) + E_mags[1,4]*exp(-((t-E_mids[1,4])/E_lengths[1,4])^2); # higher frequency sine wave with 4 events
f3=runif(N) + E_mags[2,1]*exp(-((t-E_mids[2,1])/E_lengths[2,1])^2) - E_mags[2,2]*exp(-((t-E_mids[2,2])/E_lengths[2,2])^2) + E_mags[2,3]*exp(-((t-E_mids[2,3])/E_lengths[2,3])^2) + E_mags[2,4]*exp(-((t-E_mids[2,4])/E_lengths[2,4])^2); # noise with events

# NOTE: all of the f_i are in the format 1xN

## 	Algorithm 1: choose defining set, synchronize, and scale
# in this case we'll take {f1,f2,f3}, already synchronized

f1_hat = abs(f1- mean(f1)); # absolute mean deviation
f1_hat = f1_hat/max(f1_hat); # scale

f2_hat = abs(f2- mean(f2)); # absolute mean deviation
f2_hat = f2_hat/max(f2_hat); # scale

f3_hat = abs(f3- mean(f3)); # absolute mean deviation
f3_hat = f3_hat/max(f3_hat); # scale

## 	Algorithm 1: choose feature length $l$, and number of features $r$
l = 50; # divisible by 2
r = 5;

## 	Algorithm 1: define $\gamma$

# minimum curve method.
gamma = apply(matrix(c(f1_hat,f2_hat,f3_hat),nrow=3,byrow=TRUE),2,min); # NOTE: all of the f_i are in the format 1xN

# define working variable for loop
gamma_temp = gamma;
features = matrix(-0.2, r, N);  # allocate features with default value below figure extent

for(kk in 1:r){
	
	## Algorithm 1: find $\gamma$ maximum $\gamma(t_i)$

	max_ind = which.max(gamma_temp); # find maximum 

	## Algorithm 1: set $\mathcal{F}_i$ to be the time extent of length $l$ centered at $t_i$

	feature_start = max(max_ind-l/2,1);
	feature_end = min(max_ind + l/2 - 1, N);
	features[kk,feature_start:feature_end] = 0; # mark features with 0s

	## Algorithm 1: set $\gamma(\mathcal{F}_i) = 0$ so a new feature is found in next iteration
	gamma_temp[feature_start:feature_end] = 0;

}
## Algorithm 1: $\{\mathcal{F}_1, \mathcal{F}_2, \ldots, \mathcal{F}_r\}$  now stored in features_psT and features_pT


## plots

# data
   dev.new();
	par(mfrow=c(3,1))      
        plot(t,f1,type='l',col='blue')
        title('Raw Data')
        plot(t,f2,type='l',col='black')
        plot(t,f3,type='l',col='green')

## gamma method results

    dev.new();
    par(mfrow=c(4,1))

    plot(t,f1_hat,type='l',col='blue',ylim=c(0,1))
    #leg = legend('$\widehat{f_1}$','Location','eastoutside');
    #set(leg,'Interpreter','latex');
    #set(gca,'XTickLabel',{})
    title('gamma method results')
        
    plot(t,f2_hat,type='l',col='black',ylim=c(0,1))
    #leg = legend('$\widehat{f_2}$','Location','eastoutside');
    #set(leg,'Interpreter','latex'); 
    #set(gca,'XTickLabel',{})

    plot(t,f3_hat,type='l',col='green',ylim=c(0,1))
    #leg = legend('$\widehat{f_3}$','Location','eastoutside');
    #set(leg,'Interpreter','latex');
    #set(gca,'XTickLabel',{})

    plot(t,gamma,type='l',col='red',ylim=c(0,1))
   	points(t,features[1,],col='cyan', bg='cyan',pch='o',cex=2.5)
   	points(t,features[2,],col='black', bg='black',pch='o',cex=2.0)   	
   	points(t,features[3,],col='magenta', bg='magenta',pch='o',cex=1.5) 
   	points(t,features[4,],col='blue', bg='blue',pch='o',cex=1.0) 
   	points(t,features[5,],col='green', bg='green',pch='o',cex=0.5)    	
    #leg = legend('$\gamma$','$\mathcal{F}_1$','$\mathcal{F}_2$','$\mathcal{F}_3$','$\mathcal{F}_4$','$\mathcal{F}_5$','Location','eastoutside');
    #set(leg,'Interpreter','latex');
    legend("topright", legend = c("gamma","F_1","F_2","F_3","F_4","F_5"), col = c('red','cyan','black','magenta','blue','green'), pch='o', cex = 0.5)
