# Supplementary material for: Feature identification in time series data sets
Source: Heliyon. 2019 May 23;5(5):e01708. doi: 10.1016/j.heliyon.2019.e01708 (PMC6536425; doi:10.1016/j.heliyon.2019.e01708)
Supplement: GAMMA_TUT.M — Gamma Method Tutorial Code. [file mmc2.m]

%% A self-contained tutorial code for the gamma method.
% uses constructed data to illustrate how the method works.

clear all; close all;

%%	Algorithm 1: load, clean, and filter data (in this case construct data)
N = 1000; % number of snapshots
t = linspace(0,1,N); % time, running from 0 to 1

E_mids = [0.18, 0.5, 0.8, 0.99;...
            0.22, 0.5, 0.8, 0.9]; % times of events
E_lengths = [0.1, 0.01, 0.05, 0.01;...
            0.05, 0.01, 0.07, 0.01]; % length of events
E_mags = [5, 4, 5, 1;...
           3, 4, 2, 6]; % event magnitudes

f1=sin(4*pi*t)+ rand(1,N); % slowly varying noisy sine wave
f2=sin(10*pi*t) ...
    + E_mags(1,1)*exp(-((t-E_mids(1,1))/E_lengths(1,1)).^2)...
    + E_mags(1,2)*exp(-((t-E_mids(1,2))/E_lengths(1,2)).^2)...
    - E_mags(1,3)*exp(-((t-E_mids(1,3))/E_lengths(1,3)).^2)...
    + E_mags(1,4)*exp(-((t-E_mids(1,4))/E_lengths(1,4)).^2); % higher frequency sine wave with 4 events
f3=rand(1,N) ...
    + E_mags(2,1)*exp(-((t-E_mids(2,1))/E_lengths(2,1)).^2)...
    - E_mags(2,2)*exp(-((t-E_mids(2,2))/E_lengths(2,2)).^2)...
    + E_mags(2,3)*exp(-((t-E_mids(2,3))/E_lengths(2,3)).^2)...
    + E_mags(2,4)*exp(-((t-E_mids(2,4))/E_lengths(2,4)).^2); % noise with events

% NOTE: all of the f_i are in the format 1xN

%% 	Algorithm 1: choose defining set, synchronize, and scale
% in this case we'll take {f1,f2,f3}, already synchronized

f1_hat = abs(f1- mean(f1)); % absolute mean deviation
f1_hat = f1_hat/max(f1_hat); % scale

f2_hat = abs(f2- mean(f2)); % absolute mean deviation
f2_hat = f2_hat/max(f2_hat); % scale

f3_hat = abs(f3- mean(f3)); % absolute mean deviation
f3_hat = f3_hat/max(f3_hat); % scale


%% 	Algorithm 1: choose feature length $l$, and number of features $r$
l = 50; % divisible by 2
r = 5;

%% 	Algorithm 1: define $\gamma$

% minimum curve method.
gamma = min([f1_hat;f2_hat;f3_hat]); % NOTE: all of the f_i are in the format 1xN

% define working variable for loop
gamma_temp = gamma;
features = -0.1*ones(r,N);

for kk = 1:r
    
%% Algorithm 1: find $\gamma$ maximum $\gamma(t_i)$

[max_val, max_ind] = max(gamma_temp); % find maximum 

%% Algorithm 1: set $\mathcal{F}_i$ to be the time extent of length $l$ centered at $t_i$

feature_start = max(max_ind-l/2,1);
feature_end = min(max_ind + l/2 - 1, N);
features(kk,feature_start:feature_end) = 0; % mark features with 0s

%% Algorithm 1: set $\gamma(\mathcal{F}_i) = 0$ so a new feature is found in next iteration
gamma_temp(feature_start:feature_end) = 0;

end

%% Algorithm 1: $\{\mathcal{F}_1, \mathcal{F}_2, \ldots, \mathcal{F}_r\}$  now stored in features_psT and features_pT

%% plots

% data
fig_w = 1500; % figure width
fig_h = 800; % figure height

    figure('position', [200, 200, fig_w , fig_h]); hold on
    clf
    set(gcf,'DefaultLineLineWidth',1.2,'DefaultTextFontSize',24,...
        'DefaultTextFontWeight','bold','DefaultAxesFontSize',24,...
          'DefaultAxesFontWeight','bold');
      
        subplot(3,1,1)
        plot(t,f1,'b')
        title('Raw Data')
        subplot(3,1,2)
        plot(t,f2,'k')
        subplot(3,1,3)
        plot(t,f3,'g')

%% gamma methods results
    figure('position', [200, 200, fig_w , fig_h]); hold on
    clf
    set(gcf,'DefaultLineLineWidth',1.2,'DefaultTextFontSize',24,...
        'DefaultTextFontWeight','bold','DefaultAxesFontSize',24,...
          'DefaultAxesFontWeight','bold');

subplot(4,1,1)
    plot(t,f1_hat,'b')
    leg = legend('$\widehat{f_1}$','Location','eastoutside');
    set(leg,'Interpreter','latex');
    ylim([0 1])
    set(gca,'XTickLabel',{})
    
subplot(4,1,2)
    plot(t,f2_hat,'k')
    leg = legend('$\widehat{f_2}$','Location','eastoutside');
    set(leg,'Interpreter','latex'); 
    ylim([0 1])
    set(gca,'XTickLabel',{})
    
subplot(4,1,3)
    plot(t,f3_hat,'g')
    leg = legend('$\widehat{f_3}$','Location','eastoutside');
    set(leg,'Interpreter','latex');
    ylim([0 1])
    set(gca,'XTickLabel',{})

subplot(4,1,4) 
    plot(t,gamma,'r')
    hold on
    plot(t,features(1,:),'co','Markersize',25,'MarkerFaceColor','c')
    plot(t,features(2,:),'ko','Markersize',20,'MarkerFaceColor','k')
    plot(t,features(3,:),'mo','Markersize',15,'MarkerFaceColor','m')
    plot(t,features(4,:),'bo','Markersize',10,'MarkerFaceColor','b')
    plot(t,features(5,:),'go','Markersize',5,'MarkerFaceColor','g')      
    leg = legend('$\gamma$','$\mathcal{F}_1$','$\mathcal{F}_2$','$\mathcal{F}_3$','$\mathcal{F}_4$','$\mathcal{F}_5$','Location','eastoutside');
    set(leg,'Interpreter','latex');
    ylim([0 1])
