# Supplementary material for: Feature identification in time series data sets
Source: Heliyon. 2019 May 23;5(5):e01708. doi: 10.1016/j.heliyon.2019.e01708 (PMC6536425; doi:10.1016/j.heliyon.2019.e01708)
Supplement: GAMMA_TUT.PY — Gamma Method Tutorial Code. [file mmc3.zip]

Archive with 1 entries (1 files):
- gamma_tut.py
