# Supplementary material for: Feature identification in time series data sets
Source: Heliyon. 2019 May 23;5(5):e01708. doi: 10.1016/j.heliyon.2019.e01708 (PMC6536425; doi:10.1016/j.heliyon.2019.e01708)
Supplement: GAMMA_TUT.PY — Gamma Method Tutorial Code. [file mmc3.zip › gamma_tut.py]

## A self-contained tutorial code for the gamma method.
# uses constructed data to illustrate how the method works.

import numpy as np
import matplotlib.pyplot as plt
import matplotlib.patches as ptc

##	Algorithm 1: load, clean, and filter data (in this case construct data)
N = 1000 # number of snapshots
t = np.linspace(0,1,N) # time, running from 0 to 1

E_mids = np.array([[0.18, 0.5, 0.8, 0.99],
                   [0.22, 0.5, 0.8, 0.9]]) # times of events
E_lengths = np.array([[0.1, 0.01, 0.05, 0.01],
                      [0.05, 0.01, 0.07, 0.01]]) # length of events
E_mags = np.array([[5,  4, -5, 1],
                   [3, -4,  2, 6]]) # event magnitudes

# Slowly varying noisy sine wave
f1 = np.sin(4 * np.pi * t) + np.random.rand(N) 

# Higher frequency sine wave with 4 events
f2 = np.sin(10 * np.pi * t)
for ii in range(4):
    f2 += E_mags[0,ii] * np.exp( - ( (t - E_mids[0,ii] ) / E_lengths[0,ii] )**2 )

# Noise with events
f3 = np.random.rand(N)
for ii in range(4):
    f3 += E_mags[1,ii] * np.exp( - ( (t - E_mids[1,ii] ) / E_lengths[1,ii] )**2 )

# NOTE: all of the f_i are in the format 1xN

## 	Algorithm 1: choose defining set, synchronize, and scale
# in this case we'll take {f1,f2,f3}, already synchronized

f1_hat = np.abs(f1 - np.mean(f1))  # absolute mean deviation
f1_hat = f1_hat / np.max(f1_hat)   # scale

f2_hat = np.abs(f2 - np.mean(f2))  # absolute mean deviation
f2_hat = f2_hat / np.max(f2_hat)   # scale

f3_hat = np.abs(f3 - np.mean(f3))  # absolute mean deviation
f3_hat = f3_hat / np.max(f3_hat)   # scale


## 	Algorithm 1: choose feature length $l$, and number of features $r$
l = 50 # divisible by 2
r = 5  # number of features to detect

## 	Algorithm 1: define $\gamma$

# minimum curve method.
gamma = np.min(np.vstack([f1_hat, f2_hat, f3_hat]), axis=0)

# define working variable for loop
gamma_temp = gamma.copy()
features = -0.1 * np.ones((r,N))

feature_starts = np.zeros((r,))
feature_stops  = np.zeros((r,))

for feature_index in range(r):
    
    ## Algorithm 1: find $\gamma$ maximum $\gamma(t_i)$
    max_ind = np.argmax(gamma_temp) # find maximum 

    ## Algorithm 1: set $\mathcal{F}_i$ to be the time extent of length $l$ centered at $t_i$
    feature_start = max(max_ind - l//2,     0)
    feature_end   = min(max_ind + l//2 - 1, N-1)
    features[feature_index, feature_start:feature_end] = 0 # mark features with 0s

    ## Algorithm 1: set $\gamma(\mathcal{F}_i) = 0$ so a new feature is found in next iteration
    gamma_temp[feature_start:feature_end] = 0

    feature_starts[feature_index] = t[feature_start]
    feature_stops[ feature_index] = t[feature_end]


## Plot of results

# data
fig_w = 8 # figure width
fig_h = 4 # figure height


# Figure of raw data
fig_raw = plt.figure(figsize = (fig_w, fig_h))

ax1 = plt.subplot(3,1,1)
ax2 = plt.subplot(3,1,2)
ax3 = plt.subplot(3,1,3)

ax1.plot(t, f1)
ax2.plot(t, f2)
ax3.plot(t, f3)

ax1.set_ylabel('f1')
ax2.set_ylabel('f2')
ax3.set_ylabel('f3')

ax3.set_xlabel('Time')

for ax in [ax1, ax2, ax3]:
    ax.tick_params(direction='in')
    ax.set_xlim(0, 1)

ax1.set_xticklabels([])
ax2.set_xticklabels([])

ax1.set_title('Raw Data')

plt.tight_layout(True)
plt.savefig('Raw_data.pdf')
plt.close(fig_raw)


# Figure of processed data
fig_gamma = plt.figure(figsize = (fig_w, fig_h))

ax1 = plt.subplot(4,1,1)
ax2 = plt.subplot(4,1,2)
ax3 = plt.subplot(4,1,3)
ax4 = plt.subplot(4,1,4)

ax1.plot(t, f1_hat)
ax2.plot(t, f2_hat)
ax3.plot(t, f3_hat)
ax4.plot(t, gamma)

for ax in [ax1, ax2, ax3, ax4]:
    ax.set_xlim(0,1)
    ax.set_ylim(0,1)

colours = plt.rcParams['axes.prop_cycle'].by_key()['color']
for ii in range(r):
    ax4.plot(t, features[ii,:], 'o', markersize= 3 + r - ii, alpha = 0.2)

plt.tight_layout(True)
plt.savefig('Gamma.pdf')
plt.close(fig_gamma)


# Figure of processed data v2
fig_gamma2 = plt.figure(figsize = (fig_w, fig_h))

ax1 = plt.subplot(2,1,1)
ax2 = plt.subplot(2,1,2)

ax1.plot(t, f1_hat, label='$\widehat{f_1}$')
ax1.plot(t, f2_hat, label='$\widehat{f_2}$')
ax1.plot(t, f3_hat, label='$\widehat{f_3}$')
ax1.plot(t, gamma, ':k', alpha = 0.6, label='$\Gamma$')
ax2.plot(t, gamma)

for ax in [ax1, ax2]:
    ax.set_xlim(0,1)
    ax.set_ylim(0,1)

ax1.set_xticklabels([])

colours = plt.rcParams['axes.prop_cycle'].by_key()['color']
for ii in range(r):
    rect = ptc.Rectangle((feature_starts[ii], ii/r), feature_starts[ii] - feature_stops[ii], 1/r, 
            facecolor = colours[ii+1], alpha = 0.8, zorder=10+ii)
    ax2.add_patch(rect)

ax1.legend(loc='upper right')

plt.tight_layout(True)
plt.savefig('Gamma_v2.pdf')
plt.close(fig_gamma2)
